# Supplementary material for: Stakeholders’ Perceptions on the Implementation of the HPV Vaccine School-Entry Requirement in Puerto Rico during the COVID-19 Pandemic
Source: Vaccines (Basel). 2024 Jul 10;12(7):760. doi: 10.3390/vaccines12070760 (PMC11281630; doi:10.3390/vaccines12070760)
Supplement: Supplementary file 1 [file vaccines-12-00760-s001.zip]

Archive with 1 entries (1 files):
- vaccines-3068111-supplementary.pdf
